# Supplementary material for: Lectin activity of the pneumococcal pilin proteins
Source: Sci Rep. 2017 Dec 19;7:17784. doi: 10.1038/s41598-017-17850-9 (PMC5736695; doi:10.1038/s41598-017-17850-9)
Supplement: Supplementary file 1 — Supplementary Dataset S1 [file 41598_2017_17850_MOESM1_ESM.xlsx]

## Sheet: Sheet1
Number	Structure	RrgA T4	RrgA SPEC6B	RrgB T4	RrgC T4
MONOSACCHARIDES
1	Fucα-sp3	379.25± 391.7349	39.75± 320.8804	277.5± 217.422	21.5± 131
2	Galα-sp3	82± 218.658	62.75± 135.4286	123.75±153.0215	511.8± 302
3	Galβ-sp3	1587±308	369± 187.906	108± 88.97565	2165.0± 450
4	GalNAcα-sp0	-70.75± 115.2226	42.25± 6.601767	49.5± 157.4685	33.3± 211
5	GalNAcα-sp3	567.25± 572.5175	247.25± 163.2429	37± 175.7972	82.5± 243
6	GalNAcβ-sp3	21± 274.3416	193± 428.3542	-114.5± 179.3405	152.3± 358
7	Glcα-sp3	364.75± 417.8073	120.25± 200.892	-18.25± 86.53082	789.3± 884
9	Glcβ-sp3	57± 234.8404	328.5± 215.0853	175.25± 208.1256	-82.5± 937
10	GlcNAcβ-sp3	9.5± 198.1893	163.75± 183.0672	-63.5± 215.9359	591.5± 896
14	GlcN(Gc)β-sp4	157± 170.8723	2112.5± 110.3887	-37.5± 63.46915	191.3±124
15	HOCH2(HOCH)4CH2NH2	232.25± 274.8071	158± 133.0589	84± 69.94283	479.8± 233
16	Manα-sp3	-68± 337.0094	67± 320.7034	-22.5± 303.5199	279.5± 163
18	Manβ-sp4	166.25± 198.1773	2532.5± 436.4443	-113.5± 68.77257	600.5± 650
19	ManNAcβ-sp4	198.5± 191.1308	215.25± 192.3042	73± 37.06751	457.3± 243
20	Rhaα-sp3	832± 912.7031	10.25± 207.4807	134.75± 162.7398	171.3± 195
22	GlcNAcβ-sp4	1140±302	55.5± 413.2711	227± 190.5483	57.5± 184
37	3-O-Su-Galβ-sp3	32.25± 312.5299	45.25± 289.3238	86.25± 206.7904	108.3± 437
38	3-O-Su-GalNAcα-sp3	192.25± 130.147	24± 190.7057	-57.75± 206.4403	109.8± 112
43	6-O-Su-GlcNAcβ-sp3	-142.25± 246.8891	186± 126.2564	-103.25± 125.3326	876.3± 1181
44	GlcAα-sp3	154.75± 175.3024	167± 240.9993	-1.5± 349.4553	90.8± 186
45	GlcAβ-sp3	427.5± 196.8172	151± 282.3556	81± 287.4891	47.5± 181
46	6-H2PO3Glcβ-sp4	562.75± 388.23217	32± 149.7019	27.5± 232.6449	806.5± 682
47	6-H2PO3Manα-sp3	-12.5± 139.8297	32.5± 171.4905	66.75± 65.74889	285.8± 170
48	Neu5Acα-sp3	-173.25± 242.5783	127± 180.5713	182.75± 295.0021	95.8± 193
49	Neu5Acα-sp9	-25.5± 111.1201	42.75± 145.2547	-163.75± 176.0026	396.8± 462
52	Neu5Gcα-sp3	44.5± 345.6246	35± 309.4641	1.5± 156.4193	-30.8± 119
54	9-NAc-Neu5Acα-sp3	103.75± 401.5108	-88.75± 83.42012	-63.5± 221.9527	62.5± 405
55	3-O-Su-GlcNAcβ-sp3	-52.25± 182.6059	63± 161.7838	135.75± 86.39589	-89.8± 110
Terminal Galactose
75	Galα1-2Galβ-sp3	33± 203.9428	185.5± 87.10339	-39.25± 254.0858	297.3± 429
76	Galα1-3Galβ-sp3	1918.3±154	142± 120.2636	-67.25± 346.9855	284.5± 180
77	Galα1-3GalNAcβ-sp3	36± 252.5919	187.25± 94.48236	65.75± 142.6777	193.8± 142
78	Galα1-3GalNAcα-sp3	54.75± 350.1584	37.25± 228.3249	74± 137.8961	151.0± 82
80	Galα1-3GlcNAcβ-sp3	90.75±196	270.5± 379.4711	40.5± 388.4237	1627.5± 122
81	Galα1-4GlcNAcβ-sp3	-120± 200.8499	306± 167.7995	-65.25± 264.6398	317.8± 161
83	Galα1-6Glcβ-sp4	36.25± 300.4823	-85.25± 116.6515	2.5± 252.236	560.0± 550
84	Galβ1-2Galβ-sp3	285.25± 273.1622	153.5± 143.7324	193.25± 150.4756	192.5± 252
85	Galβ1-3GlcNaAcβ-sp3	203.25± 315.8696	175± 171.7168	-51.5± 135.6798	-21.5± 517
87	Galβ1-3Galβ-sp3	781± 344.3671	39.75± 190.6714	100.5± 120.7214	516.3± 282
88	Galβ1-3GalNAcβ-sp3	1013±101	1251.75± 87.01101	15.25± 204.4087	1402.0± 204
89	Galβ1-3GalNAcα-sp3	1098±277	2495.5± 322.313	-7± 266.0288	1033.0± 295
93	Galβ1-4Glcβ-sp4	769.25± 869.441	55.25± 166.5681	-41.5± 181.2061	748.8± 681
94	Galβ1-4Galβ-sp4	1218±458	186± 248.0524	73.5± 246.9042	374.3± 190
97	Galβ1-4GlcNAcβ-sp3	202.25± 254.28551	86.75± 236.1841	-57± 231.1522	240.5± 548
100	Galβ1-6Galβ-sp4	2197±486	1027.5± 148.8274	144.75± 114.2931	3443.5± 523
145	Galβ1-3(6-O-Su)GlcNAcβ-sp3	497.75± 39.14397	218.25± 250.0418	-43.25± 211.837	170.0± 385
146	Galβ1-4(6-O-Su)Glcβ-sp2	230± 338.8008	276± 299.5741	-33.75± 246.2416	27.8± 172
147	Galβ1-4(6-O-Su)GlcNAcβ-sp3	77.5± 375.8311	-48± 61.3134	174.5± 76.03727	313.5± 655
150	3-O-Su-Galβ1-3GalNAcα-sp3	-104.75± 368.243	225.5± 223.1674	-131.5± 379.9127	216.5± 308
151	6-O-Su-Galβ1-3GalNAcα-sp3	-15± 310.3922	200.5± 319.8713	13.75± 183.0781	145.3± 227
152	3-O-Su-Galβ1-4Glcβ-sp2	7± 118.6957	-13.25± 117.4603	80± 153.2253	182.0± 340
153	6-O-Su-Galβ1-4Glcβ-sp2	129.25± 628.4146	86.75± 206.7081	91± 195.7413	163.0± 163
155	3-O-Su-Galβ1-3GlcNAcβ-sp3	2.5± 155.4016	-66.75± 147.8792	-95.5± 244.8217	18.3± 102
157	3-O-Su-Galβ1-4GlcNAcβ-sp3	-94.5± 168.4725	307± 234.5918	-31± 141.4638	53.0± 419
159	4-O-Su-Galβ1-4GlcNAcβ-sp3	124.5± 129.6161	24.5± 256.1516	126± 221.7341	77.0± 234
161	6-O-Su-Galβ1-3GlcNAcβ-sp3	-148.25± 256.3687	247.25± 231.6929	29.5± 155.3587	160.0± 97
163	6-O-Su-Galβ1-4GlcNAcβ-sp3	-66.5± 65.75459	6.5± 259.1094	150.5± 423.0402	31.8± 263
176	3-O-Su-Galβ1-4(6-O-Su)Glcβ-sp2	384.25± 48.14821	149± 459.7441	152.5± 225.0874	-4.3± 179
177	3-O-Su-Galβ1-4(6-O-Su)GlcNAcβ-sp2	10.5± 191.6638	136.75± 231.1772	-227.75± 220.3458	52.3± 190
178	6-O-Su-Galβ1-4(6-O-Su)Glcβ-sp2	157.75± 232.1097	171.75± 277.9045	-61± 55.76737	158.8± 239
179	6-O-Su-Galβ1-3(6-O-Su)GlcNAcβ-sp2	162.5± 153.6544	166.5± 79.76841	81.75± 211.3108	108.8± 242
180	6-O-Su-Galβ1-4(6-O-Su)GlcNAcβ-sp2	-190.5± 249.7379	71.5± 104.7966	-181.75± 120.187	132.3± 183
181	3,4-O-Su2-Galβ1-4GlcNAcβ-sp3	-20± 76.42425	166± 137.0523	-75.25± 127.9072	-86.5± 214
182	3,6-O-Su2-Galβ1-4GlcNAcβ-sp2	237.75± 493.2966	-18± 131.5092	6.25± 367.3757	329.5± 375
183	4,6-O-Su2-Galβ1-4GlcNAcβ-sp2	260.75± 314.6759	553.75± 318.5889	87± 300.4363	-66.5± 127
184	4,6-O-Su2-Galβ1-4GlcNAcβ-sp3	17.5± 295.3851	105.25± 114.5582	195.5± 179.188	266.3± 177
189	3,6-O-Su2-Galβ1-4(6-O-Su)GlcNAcβ-sp2	104.25± 379.9644	264± 234.4369	-18.25± 184.6788	98.3± 119
201	3,4-O-Su2-Galβ1-4GlcNAcβ-sp3	-88.25± 404.3838	-60.25± 304.0399	52± 194.9	59.3± 176
203	Galβ1-4(6-O-Su)GlcNAcβ-sp2	-67.5± 81.29576	173.25± 203.5229	265.75± 31.93092	125.0± 133
220	Galα1-3Galβ1-4Glcβ-sp2	142.9±201	151.25± 151.8758	63.75± 95.46509	1283.2± 310
222	Galα1-3Galβ1-4GlcNAcβ-sp3	99.0±237	150.5± 162.3956	-107.75± 304.9933	3108.3± 641
224	Galα1-4Galβ1-4Glcβ-sp3	196± 327.7265	176± 124.0618	27.75± 232.9698	323.5± 151
225	Galα1-4Galβ1-4GlcNAc-sp2	43.25± 200.9981	130± 161.9115	22.75± 203.4132	65.5± 213
228	Galβ1-2Galα1-4GlcNAcβ-sp4	102.75± 179.0538	135± 95.65563	190.25± 205.3182	491.0± 393
229	Galβ1-3Galβ1-4GlcNAcβ-sp4	696.25± 955.4512	83± 127.9661	46± 284.2499	407.8± 780
231	Galβ1-4GlcNAcβ1-3GalNAcα-sp3	-57.25± 123.9929	126.75± 278.2713	111.75± 163.5958	45.3± 48
232	Galβ1-4GlcNAcβ1-6GalNAcα-sp3	351± 150.6984	29.25± 99.40615	-38± 173.0568	-37.3± 189
254	Galβ1-3(GlcNAcβ1-6)GalNAcα-sp3	115.5± 219.8462	7.75± 117.0737	83± 240.2429	462.0± 520
262	Galβ1-3GalNAcβ1-3Gal-sp4	663.75± 579.9623	191.25± 290.7386	-74.75± 115.1387	136.5± 279
264	Galβ1-4Galβ1-4GlcNAc-sp3	5.25± 127.8863	134.25± 179.8043	40.75± 64.89158	287.0± 125
373	Galα1-3Galβ1-4GlcNAcβ1-3Galβ-sp3	1802.5±276	1270.25± 194.603	62.25± 147.5633	2374.5± 839
375	Galα1-4GlcNAcβ1-3Galβ1-4GlcNAcβ-sp3	362± 318.6848	116.75± 177.2989	152.25± 224.4421	163.5± 37
376	Galβ1-3GlcNAcβ1-3Galβ1-4Glcβ-sp4	449.75± 310.1455	289.75± 357.3685	-3± 31.10198	220.0± 142
377	Galβ1-3GlcNAcβ1-3Galβ1-3GlcNAcβ-sp2	141.25± 166.1092	62.5± 30.77337	70.5± 141.104	61.0± 248
378	Galβ1-3GlcNAcα1-3Galβ1-4GlcNAcβ-sp3	645.75± 305.1932	45.75± 136.9705	-107± 182.5139	-36.5± 99
379	Galβ1-3GlcNAcβ1-3Galβ1-4GlcNAcβ-sp3	356± 459.9094	-36± 55.10596	-91± 193.5407	215.8± 260
380	Galβ1-3GlcNAcα1-6Galβ1-4GlcNAcβ-sp2	126.25± 81.11463	70.25± 133.6472	14.5± 233.6129	49.5± 233
381	Galβ1-3GlcNAcβ1-6Galβ1-4GlcNAcβ-sp2	1985.4±280	2600.75± 232.2484	-72.25± 166.4299	567.0± 259
382	Galβ1-3GalNAcβ1-4Galβ1-4Glcβ-sp3	62.75± 285.0338	213± 204.5695	-89.25± 100.5895	548.8±810
383	Galβ1-4GlcNAcβ1-3Galβ1-4Glcβ-sp2	126.0±279	-510.25± 557.4558	157± 414.4917	1799±160
385	Galβ1-4GlcNAcβ1-3Galβ1-4GlcNAcβ-sp3	502.75± 458.5727	319± 320.6629	211.75± 316.5579	-57.3± 117
387	Galβ1-4GlcNAcβ1-6Galβ1-4GlcNAcβ-sp2	609.25± 195.6091	113.75± 192.0163	45± 335.6655	99.5± 153
388	Galβ1-4GlcNAcβ1-6(Galβ1-3)GalNAcα-sp3	391.25± 161.2294	-21.5± 76.77022	63.25± 261.2271	288.3± 471
488	Galβ1-4GlcNAcβ1-3(Galβ1-4GlcNAcβ1-6)GalNAcα-sp3	485± 234.2193	114± 382.6103	282.5± 247.3398	122.3± 149
489	Galβ1-4GlcNAcβ1-3(GlcNAcβ1-6)Galβ1-4GlcNAc-sp2	78.25±96.3	437.25± 435.702	188± 121.8715	1107±142
501	Galβ1-3GalNAcβ1-3Galα1-4Galβ1-4Glcβ-sp4	116.0±166	1012.5± 77.5	57.25± 184.9277	187.0±155
504	(A-GN-M)2-3,6-M-GN-GNβ-sp4	197.8±201	105.25± 76.31241	74.5± 78.46231	1906±180
1A	Galβ1-3GlcNAc	126.25± 127.3326	62± 134.1268	21.25± 198.6863	257.5± 398
1B	Galβ1-4GlcNAc	442.25± 198.3757	112.75± 138.3121	92± 83.34267	146.5± 237
1C	Galβ1-4Gal	255.75± 181.1066	129.5± 135.9032	-73.75± 133.9412	95.5± 148
1D	Galβ1-6GlcNAc	150± 205.4053	362.5± 135.8958	-206.75± 181.5294	94.3± 219
1E	Galβ1-3GalNAc	84.5± 155.556	95.75± 55.33158	107.25± 113.8607	187.0± 155
1F	Galβ1-3GalNAcβ1-4Galβ1-4Glc	159± 392.1913	662.25± 1156.652	101.25± 215.7504	645.5± 308
1G	Galβ1-3GlcNAcβ1-3Galβ1-4Glc	4605±171	1612.75± 149.8533	14± 165.4106	606.1±738
1H	Galβ1-4GlcNAcβ1-3Galβ1-4Glc	106.25± 305.0086	14.25± 82.02591	-133.75± 198.5772	900.0± 424
1I	Galβ1-4GlcNAcβ1-6(Galβ1-4GlcNAcβ1-3)Galβ1-4Glc	177.75± 138.9613	172.5± 207.5098	-58± 186.8029	67.5± 196
1J	Galβ1-4GlcNAcβ1-6(Galβ1-3GlcNAcβ1-3)Galβ1-4Glc	123± 111.5078	7.75± 41.85989	182.25± 106.0452	20.8± 128
1K	Gala1-4Galβ1-4Glc	156.25± 222.0861	46.5± 179.76	82.75± 188.4912	226.3± 343
1L	GalNAcα1-O-Ser	114.75± 187.8694	171.25± 222.3576	-73± 29.47315	309.1± 739
1M	Galb1-3GalNAcα1-O-Ser	137± 292.0867	201.5± 145.4774	39.5± 78.35177	535.5± 484
1N	Gala1-3Gal	175.25± 38.94761	42.75± 125.2368	-5.25± 191.7366	150.3± 315
1O	Gala1-3Galβ1-4GlcNAc	210.75± 389.2355	49.5± 71.32321	146± 145.9749	117.5± 227
1P	Gala1-3Galβ1-4Glc	194± 274.6598	147.25± 336.2602	-206.5± 186.4949	799.3± 1487
2A	Gala1-3Galβ1-4Galα1-3Gal	274.5± 105.2061	47.25± 173.9567	4.75± 203.2837	269.3± 159
2B	Galβ1-6Gal	267.75± 387.923	391± 327.5017	-123.5± 151.1875	404.8± 228
2C	GalNAcβ1-3Gal	-79.5± 207.9752	191.75± 261.1339	12.5± 109.1314	714.8± 713
2D	GalNAcβ1-4Gal	114.5± 70.16884	22.5± 147.3782	39.5± 112.9026	-59.0± 105
2E	Galα1-4Galβ1-4GlcNAc	146± 256.8904	116.75± 267.2868	-40.25± 189.3891	507.0± 332
2F	GalNAcα1-3Galβ1-4Glc	11.5± 187.3437	372± 526.9364	76.5± 197.8088	154.0± 266
2G	Galβ1-3GlcNAcβ1-3Galβ1-4GlcNAcβ1-6(Galβ1-3GlcNAcβ1-3)Galβ1-4Glc	1344±583	2654.5± 196.934	-127± 128.4082	301.3±300
2H	Galβ1-3GlcNAcβ1-3Galβ1-4GlcNAcβ1-3Galβ1-4Glc	302.5± 276.3796	258.75± 146.3087	-110± 216.8056	1.3± 155
18B	Galβ1-3GalNAcβ1-3Galα1-4Galβ1-4Glc	285.25± 259.6544	330± 332.2198	233.5± 82.61759	241.0± 430
18C	Galβ1-3GalNAcβ1-3Gal	415.6± 843.8796	7.75± 22.98369	-13± 210.7131	-55.5± 68
18L	Galβ1-4Glc	841.2± 789.2511	-39.75± 137.352	-31.25± 187.3613	109.3± 306
18M	Galβ1-4Gal	98.4± 198.2544	55.75± 167.7466	-2± 62.54065	405.8± 706
18N	Galβ1-6Gal	186.3± 244.5368	-23± 152.3614	332.1±623	189.4±498
Terminal N-Acetylgalactosamine
101	GalNAcα1-3GalNAcβ-sp3	450.5± 230.3599	148± 127.1561	-18± 168.2914	131.8± 267
102	GalNAcα1-3Galβ-sp3	366± 124.0699	-21.5± 108.1373	3.5± 191.0646	636.5± 588
103	GalNAcα1-3GalNAcα-sp3	658.75± 235.2593	-22.75± 84.14026	-119± 89.14034	16.3± 280
104	GalNAcβ1-3Galβ-sp3	95.25± 390.5051	58± 225.6856	52.75± 56.65318	678.3± 629
106	GalNAcβ1-4GlcNAcβ-sp3	-6.5± 243.6794	198.25± 147.344	70± 290.6441	203.8± 147
192	GalNAcβ1-4(6-O-Su)GlcNAcβ-sp3	258± 273.8223	266.75± 180.1617	-114.25± 110.8644	1222.0± 1538
193	3-O-Su-GalNAcβ1-4GlcNAcβ-sp3	16± 219.9348	29.5± 273.678	-36.25± 140.0723	222.3± 215
194	6-O-Su-GalNAcβ1-4GlcNAcβ-sp3	17.75± 213.5016	159.25± 201.3064	166± 170.6751	155.8± 212
195	6-O-Su-GalNAcβ1-4-(3-O-Su)GlcNAcβ-sp3	119.25± 176.6435	81.25± 150.865	118± 298.0816	12.0± 347
196	3-O-Su-GalNAcβ1-4(3-O-Su)-GlcNAcβ-sp3	142± 49.13926	262.5± 368.2187	85± 111.5557	167.3± 411
197	3,6-O-Su2-GalNAcβ1-4GlcNAcβ-sp3	254.25± 441.2515	109.5± 195.0769	119.25± 80.5	729.8± 660
198	4,6-O-Su2-GalNAcβ1-4GlcNAcβ-sp3	127.75± 208.5687	81.25± 211.0045	-23.25± 129.1211	18.3± 168
199	4,6-O-Su2-GalNAcβ1-4-(3-O-Ac)GlcNAcβ-sp3	185.5± 148.0597	113.25± 175.887	-82± 215.4128	624.5± 220
200	4-O-Su-GalNAcβ1-4GlcNAcβ-sp3	-226± 105.4672	128± 238.6909	35.75± 142.5842	349.5± 230
202	6-O-Su-GalNAcβ1-4(6-O-Su)GlcNAcβ-sp3	-88.5± 368.6593	-101.75± 251.4854	63.5± 156.6791	-49.3± 91
204	4-O-Su-GalNAcβ1-4GlcNAcβ-sp2	72.25± 218.5244	288.75± 184.2415	-90.5± 122.0778	187.5± 230
238	GalNAcβ1-4Galβ1-4Glcβ-sp3	835.75± 403.0619	-91± 169.8077	136.5± 142.6242	89.3± 344
389	GalNAcβ1-3Galα1-4Galβ1-4Glcβ-sp3	70.25± 211.4196	794± 417.72	57± 178.9078	363.0± 682
1L	GalNAcα1-O-Ser	160± 315.5662	1262± 112.9572	-105.25± 176.8038	35.0± 268
2C	GalNAcβ1-3Gal	453.4± 821.1365	458.5± 334.0235	88.5± 99.2477	64.5±373
2D	GalNAcβ1-4Gal	423.8± 394.8976	-28.25± 111.5807	97.75± 129.2248	273.7±173
2F	GalNAcα1-3Galβ1-4Glc	1221.5±204	2988± 199.5912	144.25± 245.6822	595.6±614
Fucosylated
71	Fucα1-2Galβ-sp3	379.25± 391.7349	31.25± 460.7598	99.25± 103.8344	336.0± 274
72	Fucα1-3GlcNAcβ-sp3	757.75± 276.7133	426.25± 456.0675	-28.25± 331.6156	567.0± 1133
73	Fucα1-4GlcNAcβ-sp3	926.25± 201.1705	379.75± 674.0294	46.25± 271.489	852.3± 1781
215	Fucα1-2Galβ1-3GlcNAcβ-sp3	526± 363.9716	42.5± 165.4761	134.75± 123.9956	482.0± 244
216	Fucα1-2Galβ1-4GlcNAcβ-sp3	-42± 280.7644	-26± 209.6998	92.25± 326.0259	118.8± 139
217	Fucα1-2Galβ1-3GalNAcα-sp3	129.5± 695.0249	358.5± 213.4252	-112.25± 192.3233	179.5± 243
219	Fucα1-2Galβ1-4Glcβ-sp4	-86.5± 155.5817	187.5± 127.8267	-92.5± 205.2129	647.7± 1091
226	Fucα1-2(Galα1-3)Galβ-sp3	140.25± 166.0168	-63± 139.4441	112.75± 150.1829	156.3± 225
233	Galβ1-3(Fucα1-4)GlcNAcβ-sp3	131.25± 125.8872	131.5± 304.0981	67.75± 260.9206	258.0± 118
234	Fucα1-3(Galβ1-4)GlcNAcβ-sp3	154.5± 159.1739	98.5± 269.0681	-26± 81.99593	334.0± 177
235	Fucα1-2(GalNAcα1-3)Galβ-sp3	260.5± 136.4319	7.5± 201.4291	0.5± 253.2621	93.3± 205
287	3-O-Su-Galβ1-3(Fucα1-4)GlcNAcβ-sp3	75.5± 380.8854	4.5± 181.8433	-11± 192.6015	132.3± 176
288	Fucα1-3(3-O-Su-Galβ1-4)GlcNAcβ-sp3	-46± 172.9798	92± 239.069	15.25± 167.3049	222.8± 206
359	Fucα1-2(Galα1-3)Galβ1-3GlcNAcβ-sp3	678.75± 412.4418	-59.75± 406.7754	272.5± 120.0236	-58.8± 273
360	Fucα1-2(Galα1-3)Galβ1-4GlcNAcβ-sp3	453.25± 243.9513	52.75± 129.1675	-75.75± 144.6176	254.0± 194
362	Fucα1-2(Galα1-3)Galβ1-3GalNAcα-sp3	650.25± 350.4039	-14.75± 169.7888	95± 263.7056	530.3± 296
363	Fucα1-2(Galα1-3)Galβ1-3GalNAcβ-sp3	-17.5± 135.5003	-39± 189.1578	-20.75± 163.1714	16.8± 156
364	Fucα1-3(Galα1-3Galβ1-4)GlcNAcβ-sp3	-83.25± 118.224	74.75± 51.89332	-39.25± 205.1136	184.5± 249
366	Fucα1-2(GalNAcα1-3)Galβ1-3GlcNAcβ-sp3	111.5± 241.1673	163.5± 259.3203	74.25± 123.108	9.5± 279
368	Fucα1-2(GalNAcα1-3)Galβ1-4GlcNAcβ-sp3	88.5± 243.2235	23± 300.05	25.75± 125.0956	34.8± 257
371	Fucα1-2Galβ1-3(Fucα1-4)GlcNAcβ-sp3	593.5± 212.9186	182.5± 190.7223	9.5± 108.242	224.5± 69
372	Fucα1-3(Fucα1-2Galβ1-4)GlcNAcβ-sp3	213± 303.5995	393.75± 266.1207	116± 276.8694	186.3± 254
392	Fucα1-2(GalNAcα1-3)Galβ1-3GalNAcα-sp3	1366±296	2274± 207.7456	140.25± 164.9896	2350±329
479	Fucα1-2Galβ1-3GlcNAcβ1-3Galβ1-4Glcβ-sp4	30± 239.8916	144± 153.6338	-121.75± 77.1249	2350.0± 329
480	Fucα1-2Galβ1-3GlcNAcβ1-3Galβ1-4GlcNAcβ-sp2	315.25± 272.0421	122.5± 398.8421	264± 426.8763	21.5± 227
483	Fucα1-3(Fucα1-2 (Galα1-3)Galβ1-4)GlcNAcβ-sp3	327.3±438	-17.5± 310.6493	170.5± 230.2006	1178±258
496	Fucα1-2Galβ1-3(Fucα1-4)GlcNAcβ1-3Galβ1-4Glcβ-sp4	274.5±331	286± 105.4419	38.5± 75.48289	1192±322
497	Fucα1-3(Fucα1-2Galβ1-4)GlcNAcβ1-3Galβ1-4Glcβ-sp4	216.25± 323.0515	13.25± 78.28314	129.25± 203.1705	372.8±552
538	Lex1-6'(Lec1-3')Lac-sp4	1261.5±346	118.25± 206.4387	93.25± 114.4825	131.3± 204
539	LacNAc1-6'(Led1-3')Lac-sp4	206.8±210	1392.732± 160.0896	59.25± 246.9067	-49.0± 602
541	Lex1-6'(Led1-3')Lac-sp4	596.25± 295.0349	-371.75± 534.6914	49.5± 370.6989	72.8± 93
542	LecLex1-6'(Lec1-3')Lac-sp4	558.5± 366.3482	194± 172.2498	-41± 150.8045	105.5± 187
543	Lex1-6'(Leb1-3')Lac-sp4	77± 160.4785	177± 203.9297	-30.5± 120.8374	85.0± 175
7A	Fucα1-2Galβ1-3GlcNAcβ1-3Galβ1-4Glc	1897.3±295	2619± 95.06489	-41.75± 91.65651	130.3± 283
7B	Galβ1-3(Fuca1-4)GlcNAcβ1-3Galβ1-4Glc	409.5± 216.7479	53.25± 182.3136	26.75± 180.7288	150.8± 193
7C	Galβ1-4(Fuca1-3)GlcNAcβ1-3Galβ1-4Glc	110.25± 180.0525	3.5± 60.74263	-2± 119.1721	103.3± 304
7D	Fucα1-2Galβ1-3(Fucα1-4)GlcNAcβ1-3Galβ1-4Glc	343± 124.0027	305.75± 579.4039	-155.75± 93.34658	270.5± 481
7E	Galβ1-3(Fucα1-4)GlcNAcβ1-3Galβ1-4(Fucα1-3)Glc	270.5± 337.7499	204± 185.9426	-112.75± 101.4277	534.5± 404
7F	Fucα1-2Gal	275.75± 170.586	80.25± 135.6475	5.25± 220.04	94.5± 61
7G	Fucα1-2Galβ1-4Glc	63.5± 166.005	-10.75± 85.35172	70.75± 110.0072	702.8± 351
7H	Galβ1-4(Fucα1-3)Glc	132.75± 62.85101	313.75± 468.8947	114.25± 290.7225	220.8± 118
7I	Galβ1-4(Fucα1-3)GlcNAc	176± 197.9074	50.25± 87.68267	0.75± 896.5871	104.8± 180
7J	Galβ1-3(Fucα1-4)GlcNAc	691.75± 118.2494	130± 469.2547	125.5± 128.6377	370.5± 365
7K	GalNAcα1-3(Fucα1-2)Gal	1159.0±162	2301.75± 148.5808	69.75± 175.7979	472.8± 587
7L	Fucα1-2Galβ1-4(Fucα1-3)Glc	67± 180.2572	22.75± 80.35494	109.25± 256.1033	124.7± 524
7M	Galβ1-3(Fucα1-2)Gal	79± 161.5364	201.75± 113.1441	-38.25± 127.7272	353.0± 248
7N	Fucα1-2Galβ1-4(Fucα1-3)GlcNAc	171.75± 207.4968	38.75± 339.2063	-13.25± 95.38125	327.8± 191
7O	Fucα1-2Galβ1-3GlcNAc	85.25± 164.1795	55.5± 196.8256	42.5± 208.8389	350.5± 165
7P	Fucα1-2Galβ1-3(Fucα1-4)GlcNAc	15.5± 70.10706	50.5± 217.7912	6.75± 182.6953	581.5± 491
8A	SO3-3Galβ1-3(Fucα1-4)GlcNAc	918.5±84.6	1637.75± 271.8288	101.5± 142.231	29.0± 112
8B	SO3-3Galβ1-4(Fucα1-3)GlcNAc	168.25± 291.8508	157.25± 349.624	-14.25± 104.5383	548.5± 603
8C	Galβ1-3GlcNAcβ1-3Galβ1-4(Fucα1-3)GlcNAcβ1-3Galβ1-4Glc	483.5± 223.1435	-34.25± 39.13545	98.5± 129.1988	182.0± 80
8D	Galβ1-4(Fucα1-3)GlcNAcβ1-6(Galβ1-3GlcNAcβ1-3)Galβ1-4Glc	122.25± 313.051	26.25± 146.8364	-79.75± 181.6487	177.8± 97
8E	Galβ1-4(Fucα1-3)GlcNAcβ1-6(Fucα1-2Galβ1-3GlcNAcβ1-3)Galβ1-4Glc	97.5± 144.7814	257.5± 89.10107	-207.75± 140.6328	703.8± 928
8F	Galβ1-4(Fucα1-3)GlcNAcβ1-6(Fucα1-2Galβ1-3(Fucα1-4)GlcNAcβ1-3)Galβ1-4Glc	253.25± 180.1969	89.75± 126.5079	-16.25± 130.4642	820.8± 1242
8G	Galβ1-4GlcNAcβ1-3Galβ1-4(Fucα1-3)Glc	303± 160.2394	217.25± 100.9567	6± 156.2071	60.3± 226
8H	Fucα1-2Galβ1-4(Fucα1-3)GlcNAcβ1-3Galβ1-4Glc	172.75± 217.1273	90.75± 144.3431	207.5± 305.0382	-15.0± 267
8I	Fucα1-3Galβ1-4GlcNAcβ1-3Galβ1-4(Fucα1-3)Glc	111.5± 275.6405	10.25± 57.30256	121.75± 220.3034	584.0± 647
8J	Fuca1-2Galb1-4(Fuca1-3)GlcNAcb1-3(Fuca1-2)Galb1-4Glc	1692.3±305	138± 338.3834	-120.75± 124.7995	245.3± 265
8K	Galβ1-4(Fucα1-3)GlcNAcβ1-6(Galβ1-4GlcNAcβ1-3)Galβ1-4Glc	170.0±177	7622.25± 1316.802	2± 141.0697	807.5± 791
8L	Galb1-4(Fuca1-3)GlcNAcb1-6(Galb1-4(Fuca1-3)GlcNAcb1-3)Galb1-4Glc	212.5± 286.9779	141.25± 187.9865	226.75± 71.36	649.5± 541
8M	Fuca1-2Galb1-4(Fuca1-3)GlcNAcb1-6(Galb1-4GlcNAcb1-3)Galb1-4Glc	-30.25± 250.6517	397.75± 203.9287	-16± 274.7083	632.3± 1350
8N	Galb1-3GlcNAcb1-3Galb1-4(Fuca1-3)GlcNAcb1-6(Galb1-3GlcNAcb1-3)Galb1-4Glc	170± 75.516	91± 201.7474	222.25± 77.91181	180.5± 398
8O	Fucα1-2Galβ1-3GlcNAcβ1-3Galβb1-4(Fucα1-3)GlcNAcβ1-6(Galβ1-3GlcNAcβ1-3)Galβ1-4Glc	18.5± 134.6341	237± 129.5814	148.5± 151.0199	59.3± 341
8P	GalNAcb1-3(Fuca1-2)Galb1-4Glc	-129± 205.0285	76± 504.3471	17± 79.96249	465.0± 455
9A	Galb1-3(Fuca1-2)Galb1-4(Fuca1-3)Glc	24.5± 207.7186	612± 378.3922	-103.75± 117.5199	-0.5± 204
9B	Galβ1-4GlcNAcβ1-6(Fucα1-2Galβ1-3GlcNAcβ1-3)Galβ1-4Glc	94.25± 196.4118	2.5± 107.3204	54± 315.7	-44.3± 110
18D	Galα1-3(Fucα1-2)Galβ1-4Glc	47.5± 375.7965	249± 382.808	27.75± 318.09	183.8± 144
18E	GalNAcα1-3(Fucα1-2)Galβ1-4(Fucα1-3)Glc	199± 225.8285	-41± 160.0896	12.5± 39.4704	163.4±392
19J	Galβ1-4(Fucα1-3)GlcNAcβ1-3Gal	245.3± 307.4286	57± 188.9039	3.5± 88.02	244.8±332
19L	Fucα1-2Galβ1-4(Fucα1-3)GlcNAcβ1-3Gal	491.25± 796.4865	101.75± 242.5467	455± 489.3547	378.3±148
19M	Galβ1-3(Fucα1-4)GlcNAcβ1-3Gal	42.5± 175.4565	204.5± 100.9703	317.75± 625.1145	422.9±752
19N	Fucα1-2Galβ1-3(Fucα1-4)GlcNAcβ1-3Gal	185.4± 136.2541	129.5± 179.8564	211.5± 749.8703	241.6±423
Sialylated
169	Neu5Acα2-3Galβ-sp3	-173.25± 242.5783	111±151.1842	-50.25± 193.6619	315.8± 286
170	Neu5Acα2-6Galβ-sp3	-25.5± 111.1201	232.5± 588.3222	-115.5± 85.45759	144.8± 267
171	Neu5Acα2-3GalNAcα-sp3	44.5± 345.6246	105.5± 116.4374	38.5± 117.3414	306.3± 509
172	Neu5Acα2-6GalNAcα-sp3	103.75± 401.5108	-49.25± 428.7854	17± 278.0611	129.8± 249
174	Neu5Gcα2-6GalNAcα-sp3	-119.5± 285.555	-105± 302.0475	-148± 229.1535	424.3± 666
186	Neu5Acα2-8Neu5Acα2-sp3	-84.5± 171.187	17.5± 290.8258	176± 190.9345	83.8± 190
205	Neu5Acα2-6GalNAcβ-sp3	272.75± 433.2754	252.75± 362.0289	39.5± 307.8577	173.5± 206
206	Neu5Gcα2-3Gal-sp3	-60.75± 108.9262	49± 506.5498	309.5± 208.0745	873.3± 1539
289	Galα1-3(Neu5Acα2-6)GalNAcα-sp3	-198± 125.2278	-15.75± 139.5597	-22.75± 266.6576	186.8± 143
290	Galβ1-3(Neu5Acα2-6) GalNAcα-sp3	201.75± 333.556	25± 451.177	58.25± 185.3022	176.5± 141
292	Neu5Acα2-3Galβ1-3GalNAcα-sp3	389.75± 327.4053	-57.75± 122.0529	65.5± 301.5576	49.3± 187
293	Neu5Acα2-3Galβ1-4Glcβ-sp3	62.75± 33.18006	393.75± 342.857	-171.5± 234.422	448.6± 496
294	Neu5Acα2-3Galβ1-4Glcβ-sp4	140.75± 190.0287	-8.25± 552.7895	-119.75± 291.4325	135.5± 178
295	Neu5Acα2-6Galβ1-4Glcβ-sp2	504.25± 941.6182	253.5± 530.9021	78± 229.219	-27.5± 170
298	Neu5Acα2-3Galβ1-4GlcNAcβ-sp3	69.5± 256.9079	338.25± 623.6358	-14.5± 76.37844	-29.5± 129
299	Neu5Acα2-3Galβ1-3GlcNAcβ-sp3	143.6± 782.5568	273± 364.2289	-23.75± 179.9136	192.0± 27
300	Neu5Acα2-6Galβ1-4GlcNAcβ-sp3	579± 185.1882	256.5± 93.26128	132.25± 214.8044	-241.0± 223
303	Neu5Gcα2-3Galβ1-4GlcNAcβ-sp3	20.75± 99.00968	86.5± 213.1001	13.25± 108.6658	26.8± 107
304	Neu5Gcα2-6Galβ1-4GlcNAcβ-sp3	-40.75± 179.3997	-23.75± 15.45693	74.5± 221.8596	372.3± 970
306	9-NAc-Neu5Acα2-6Galβ1-4GlcNAcβ-sp3	-48.75± 253.3961	18.25± 174.9483	72.5± 56.80669	166.3± 79
315	Neu5Acα2-3Galβ1-4-(6-O-Su)GlcNAcβ-sp3	72.75± 455.2811	161.75± 164.082	183.25± 87.92563	138.0± 71
317	Neu5Acα2-3Galβ1-3-(6-O-Su)GalNAcβ-sp3	272.25± 83.57581	349.75± 115.9206	-31.25± 166.1573	-175.0± 232
318	Neu5Acα2-6Galβ1-4-(6-O-Su)GlcNAcβ-sp3	432.5± 516.4588	221.25± 102.6203	67.75± 124.0521	75.8± 103
319	Neu5Acα2-3-(6-O-Su)Galβ1-4GlcNAcβ-sp3	161.75± 207.09	34± 126.7465	-166.75± 176.6227	77.0± 154
321	(Neu5Acα2-8)3-sp3	320.75± 345.4778	125.25± 222.5449	68.5± 224.6249	76.5± 116
323	Neu5Acα2-6Galβ1-3GlcNAc-sp3	156± 321.4519	-14.75± 121.9218	-4.75± 87.26349	377.5± 708
324	Neu5Acα2-6Galβ1-3(6-O-Su)GlcNAc-sp3	236.25± 337.655	129.75± 173.125	-12.5± 131.2466	-38.8± 212
331	Neu5Gcα2-3Galβ1-3GlcNAcβ-sp3	60.25± 342.8871	-63.25± 112.1617	177.75± 389.5068	-49.3± 187
421	Neu5Acα2-3(GalNAcβ1-4)Galβ1-4Glcβ-sp2	-191.75± 188.454	-44.75± 145.6763	-91.25± 160.8734	-12.8± 106
422	Neu5Acα2-3Galβ1-4GlcNAcβ1-3Galβ-sp3	157.5± 304.2022	201± 326.8262	285± 244.9585	13.0± 410
423	Fucα1-3(Neu5Acα2-3Galβ1-4)GlcNAcβ-sp3	306.75± 204.0415	-14.25± 324.2595	-88± 97.5329	110.8± 292
426	Neu5Acα2-3Galβ1-3(Fucα1-4)GlcNAcβ-sp3	292.5± 277.1347	149.25± 243.2795	-103.25± 154.0852	-93.5± 307
428	Fucα1-3(Neu5Acα2-3Galβ1-4)6-O-Su-GlcNAcβ-sp3	387.5± 172.9152	81.75± 106.956	135.25± 285.2535	226.3± 296
429	Fucα1-3(Neu5Acα2-3(6-O-Su)Galβ1-4)GlcNAcβ-sp3	347± 237.2186	250.75± 254.6087	165± 310.287	-47.8± 170
433	Neu5Acα2-3Galβ1-3(Neu5Acα2-6)GalNAcα-sp3	210.75± 367.7883	42.25± 94.77122	74.75± 210.7532	290.3± 637
434	Neu5Acα2-8Neu5Acα2-3Galβ1-4Glcβ-sp4	305.75± 50.47359	129.25± 156.0585	273± 592.1312	-36.5± 172
527	Neu5Acα2-3Galβ1-4GlcNAcβ1-3Galβ1-4GlcNAcβ-sp2	610.5± 407.5721	302.25± 136.8682	-69.25± 225.4409	86.8± 171
528	Fucα1-3(Neu5Acα2-3 Galβ1-4)GlcNAcβ1-3Galβ-sp3	261± 163.9329	5.75± 110.6417	42.25± 180.915	73.3± 73
529	Neu5Acα2-6(Galβ1-3)GlcNAcβ1-3Galβ1-4Glcβ-sp4	450± 551.1533	204.75± 278.348	-3.5± 333.3092	369.0± 950
531	GalNAcβ1-4(Neu5Acα2-8Neu5Acα2-3)Galβ1-4Glc-sp2	883.5± 174.5136	65± 202.9302	25.5± 108.0818	55.0± 147
532	Neu5Acα2-8Neu5Acα2-8Neu5Acα2-3Galβ1-4Glc-sp2	1033± 288.1678	-156± 349.1666	262± 275.6241	215.8± 222
533	(Neu5Acα2-8)2Neu5Acα2-3(GalNAcβ1-4)Galβ1-4Glc-sp2	209.75± 277.1406	-117.5± 98.0153	-28.25± 200.0773	-87.8± 101
534	Neu5Acα2-3Galβ1-4GlcNAcβ1-3Galβ1-4GlcNAcβ-sp3	-5.5± 387.1378	-27.75± 142.4368	-12.5± 197.5947	-75.3± 62
536	Neu5Acα2-3Galβ1-3GlcNAcβ1-3Galβ1-4Glcβ-sp4	410.25± 296.0815	59.5± 160.3881	130± 187.3624	261.3± 104
537	Neu5Acα2-3Galβ1-4GlcNAcβ1-3Galβ1-4Glcβ-sp4	416± 215.5597	-17.75± 138.3652	130.5± 197.1083	98.3± 154
540	Lex1-6'(6'SLN1-3')Lac-sp4	201± 231.3266	643± 228.0132	149± 73.9955	161.8± 235
10A	Neu5Acα2-3Galβ1-3(Fucα1-4)GlcNAc	819± 340.4742	26.75± 142.0032	156.25± 157.9459	82.8± 234
10B	Neu5Acα2-3Galβ1-4(Fucα1-3)GlcNAc	256.75± 452.2989	71± 160.8104	112± 171.2834	541.3± 554
10C	Neu5Acα2-3Galβ1-3GlcNAcβ1-3Galβ1-4Glc	461.25± 381.3217	87.5± 145.4155	-173.75± 80.8512	373.8± 148
10D	Galβ1-4(Fucα1-3)GlcNAcβ1-6(Neu5Acα2-6Galβ1-4GlcNAcβ1-3)Galβ1-4Glc	549.5± 185.4463	79.25± 183.1036	71.5± 211.7207	188.3± 270
10E	Neu5Acα2-3Galβ1-3(Neu5Acα2-6)GalNAc	75.75± 237.3905	165.75± 103.4742	22± 139.8523	91.5± 357
10H	Neu5Acα2-6Galβ1-3GlcNAcβ1-3Galβ1-4(Fucα1-3)Glc	-66.5± 389.542	123.5± 149.703	-21.75± 161.7083	14.5± 126
10I	Galβ1-3GlcNAcβ1-3(Neu5Acα2-6Galβ1-4GlcNAcβ1-6)Galβ1-4Glc	-81.25± 273.7899	61.25± 50.7896	-22± 93.73722	283.3± 262
10J	Neu5Acα2-6Galβ1-3GlcNAcβ1-3(Galβ1-4GlcNAcβ1-6)Galβ1-4Glc	-22± 189.0644	185.75± 197.7783	-21.25± 147.913	59.5± 246
10K	Neu5Acα2-3Galβ1-4GlcNAc	-22± 108.594	152.75± 132.8768	37± 210.3141	332.8± 384
10L	Neu5Acα2-6Galβ1-4GlcNAc	-33.25± 155.6478	163.5± 94.59211	-26.5± 190.3829	45.8± 112
10M	Neu5Acα2-3Galβ1-3GlcNAcβ1-3Galβ1-4Glc	115.75± 76.71321	-47± 152.4773	136± 293.7743	71.8± 208
10N	Galβ1-3(Neu5Acα2-6)GlcNAcβ1-3Galβ1-4Glc	114.25± 562.152	178± 145.3708	-3.25± 184.3934	47.3± 363
10O	Neu5Acα2-6Galβ1-4GlcNAcβ1-3Galβ1-4Glc	-30± 112.6558	258.5± 86.38866	122.75± 203.5622	140.0± 86
10P	Neu5Acα2-3Galβ1-3(Neu5Acα2-6)GlcNAcβ1-3Galβ1-4Glc	-4.25± 48.95832	50.75± 66.2489	0± 105.0746	336.8± 454
11A	Neu5Acα2-3Galβ1-4Glc	-85.75± 145.3969	172.75± 302.8117	18.25± 226.204	107.8± 85
11B	Neu5Acα2-6Galβ1-4Glc	30.25± 461.8899	143.5± 233.153	5.75±100	52.8± 94
11C	(Neu5Acα2-8Neu5Ac)n (n<50)	83± 146.8582	62.25± 249.735	482.3±564.3968	47.75±128
11D	Neu5Acα2-6Galβ1-4GlcNAcβ1-2Manα1-6(Neu5Acα2-6Galβ1-4GlcNAcβ1-2Manα1-6)Manβ1-4GlcNAcβ1-4GlcNAc-Asn	82.25± 118.6658	241.25± 101.8312	372.6±184.8553	71.25±173
18A	Neu5Acα2-3Galβ1-4GlcNAcβ1-3Galβ1-4Glc	-3.5± 166.7983	240.25± 398.1728	163.7±198.3648	102.75±76.3
18K	9-NAc-Neu5Ac	226.5± 191.4236	66.75± 242.9985	125.8±428.3642	115.5±124
18O	Neu5Gc	844.5± 1258.356	337.25± 430.2731	87.4±174.7866	8±78.9
19K	Neu5Acα2-3Galβ1-4(Fucα1-3)GlcNAcβ1-3Gal	316.4± 543.4168	166± 181.0212	94.5±297.2479	53.25±185
Mannose
119	Manα1-2Manβ-sp4	-38.5± 260.367	93.5± 277.9478	154± 271.1666	232.0± 177
120	Manα1-3Manβ-sp4	18.0±406	90± 221.5235	1332.25± 274.9841	41.1± 54
121	Manα1-4Manβ-sp4	85.5± 59.74669	80.5± 287.0523	-11.25± 220.5559	98.3± 251
122	Manα1-6Manβ-sp4	-96.75± 279.0357	336.5± 98.55794	-55.5± 104.2769	494.5± 425
123	Manβ1-4GlcNAcβ-sp4	74.5± 66.7358	180.75± 168.3298	152.5± 269.8944	317.5± 106
124	Manα1-2Manα-sp4	206± 76.27582	4.25± 331.9964	-169.5± 281.4516	13.8± 138
258	Manα1-3(Manα1-6)Manβ-sp4	787.75± 572.0264	45.75± 74.95499	-65± 169.6565	505.8± 673
495	Manα1-3(Manα1-3(Manα1-6)Manα1-6)Manβ-sp4	286.25± 376.6345	354.75± 84.36182	24.75± 371.5754	-45.8± 122
5A	GlcNAcβ1-2Man	843.75± 220.8142	240.25± 266.6863	59.5± 100.361	33.0± 283
5B	GlcNAcβ1-2Manα1-6(GlcNAcβ1-2Manα1-3)Man	111.5± 206.0882	112.75± 130.9539	180.5± 274.3483	739.0± 1271
5C	Manα1-2Man	282.5± 289.8373	65.25± 145.234	106± 185.3303	833.5± 901
5D	Manα1-3Man	-41.25± 214.975	76.5± 172.1211	94.75± 88.16037	160.3± 284
5E	Manα1-4Man	-137.75± 130.4336	121± 209.9984	136± 164.2255	628.3± 522
5F	Manα1-6Man	185.75± 121.6179	147.25± 86.07894	98.75± 163.296	59.3± 122
5G	Manα1-6(Manα1-3)Man	-53.5± 221.2216	51.25± 167.1235	177± 113.4078	825.3± 791
5H	Manα1-6(Manα1-3)Manα1-6(Manα1-3)Man	169.5± 231.2524	208.75± 78.05287	10.25± 170.7286	-56.3± 146
Terminal N-Acetylglucosamine
113	GlcNAcβ1-3GalNAcα-sp3	-26± 236.4205	256.5± 290.7192	-140.25± 85.35953	-53.5± 223
114	GlcNAcβ1-3Manβ-sp4	173.5± 160.7597	127.25± 239.7532	36.5± 310.4411	336.3± 147
115	GlcNAcβ1-4GlcNAcβ-Asn	-10± 336.2866	87.25± 153.9207	-130.5± 202.2548	328.0± 309
117	GlcNAcβ1-4GlcNAcβ-sp4	145.6±238	5714.25± 1239.663	-73± 113.4049	226.5± 179
118	GlcNAcβ1-6GalNAcα-sp3	1322.5±336	-61± 175.353	-56.25± 99.64395	122.3± 31
149	GlcNAcβ1-4(6-O-Su)GlcNAcβ-sp2	82.75± 174.062	161± 144.1828	-55.25± 123.0024	476.3± 1023
167	GlcNAcβ1-4-[HOOC(CH3)CH]-3-O-GlcNAcβ-sp4	201± 342.9062	286.5± 591.4539	66.25± 328.857	-91.0± 71
168	GlcNAcβ1--[HOOC(CH3)CH]-3-O-GlcNAcβ-L-alanyl-D-i-glutaminyl-L-lysine	98.25± 218.7988	-90.5± 245.7729	-141.5± 141.34	82.5± 192
246	GlcNAcβ1-2Galβ1-3GalNAcα-sp3	365± 36.26752	-100± 207.2486	87.75± 108.6566	117.5± 98
247	GlcNAcβ1-3Galβ1-3GalNAcα-sp3	125.25± 326.7286	165.5± 552.9807	68.25± 160.6702	-35.0± 170
248	GlcNAcβ1-3Galβ1-4Glcβ-sp2	697.5± 295.2846	2.5± 61.15826	-191.25± 300.6109	116.5± 243
250	GlcNAcβ1-3Galβ1-4GlcNAcβ-sp3	41.5± 318.0005	128.25± 189.2747	-97.75± 268.1186	498.5± 368
251	GlcNAcβ1-4Galβ1-4GlcNAcβ-sp2	54.75± 211.9927	121± 174.7169	155.75± 173.0884	117.0± 276
252	GlcNAcβ1-4GlcNAcβ1-4GlcNAcβ-sp4	202.25± 229.5145	198.5± 210.6696	-61.25± 165.6932	144.8± 123
253	GlcNAcβ1-6Galβ1-4GlcNAcβ-sp2	54.75±212	25.75± 60.12418	-160± 74.89993	1641±117
255	GlcNAcβ1-3(GlcNAcβ1-6)GalNAcα-sp3	435.5± 339.1386	-39.75± 183.1254	43.75± 156.0393	381.5± 770
395	GlcNAcβ1-3(GlcNAcβ1-6)Galβ1-4GlcNAcβ-sp3	247.25± 344.9574	73± 262.1997	126.25± 120.6355	-93.8± 210
493	(GlcNAcβ1-4)5β-sp4	421± 336.861	233.75± 155.0857	81± 168.1329	304.3± 191
503	(GlcNAcβ1-4)6β-sp4	568.25± 164.8765	176.5± 175.7204	127.5± 210.4923	529.8± 799
505	(GN-M)2-3,6-M-GN-GNβ-sp4	244.5±183	2695± 351.085	28± 214.1417	106.3± 180
4A	GlcNAcβ1-4GlcNAc	685.25±964.8658	396.25± 240.5249	130± 216.2884	219.8± 322
4B	GlcNAcβ1-4GlcNAcβ1-4GlcNAc	234± 736.6976	226.25± 183.2983	64± 179.3098	-26.5± 140
4C	GlcNAcβ1-4GlcNAcβ1-4GlcNAcβ1-4GlcNAc	-60.5± 154.1482	146.25± 202.5313	-48.75± 94.54937	157.5± 351
4D	GlcNAcβ1-4GlcNAcβ1-4GlcNAcβ1-4GlcNAcβ1-4GlcNAcβ1-4GlcNAc	416.5± 128.2952	58.75± 34.1504	-57± 35.80503	333.0± 125
4E	Bacterial cell wall muramyl discaccharide	179.25± 226.7647	239.5± 336.9852	22± 285.8636	802.8± 1035
4F	GlcNAcβ1-4GlcNAcβ1-4GlcNAcβ1-4GlcNAcβ1-4GlcNAc	220± 273.3557	142.25± 158.5778	5.5± 62.85698	218.3± 431
18G	6-O-Su-GlcNAc	268.75± 498.031	307± 367.3854	124.6±756.3333	741.5±928
18H	GlcNAc	231.25± 429.5865	121± 256.9008	224.3± 297.8648	458.3±642
Glucose
110	Glcα1-4Glcβ-sp3	363.5± 251.0173	339.5± 212.6068	82± 231.2848	713.3± 681
111	Glcβ1-4Glcβ-sp4	258± 273.8223	-28.25± 111.5807	-19± 242.7536	122.0± 153
112	Glcβ1-6Glcβ-sp4	1284.8±445	1863.25± 44.61222	-154.5± 176.0199	506.5± 418
164	GlcAβ1-3GlcNAcβ-sp3	163.25± 156.2698	248.25± 81.33214	-84± 293.4519	181.8± 136
165	GlcAβ1-3Galβ-sp3	184± 94.82264	351.75± 313.4085	-19.25± 235.5085	-25.5± 50
166	GlcAβ1-6Galβ-sp3	-1.75± 113.0055	109± 250.0627	26.75± 95.46509	678.0± 809
240	(Glcα1-4)3β-sp4	798± 597.3715	286.5± 345.9725	-154.5± 176.0199	99.5± 99
241	(Glcα1-6)3β-sp4	350.75± 186.9606	491.75± 306.7424	-84± 293.4519	182.3± 226
390	(Glcα1-4)4β-sp4	930.5±94.7	1700.25± 310.764	89.25± 413.2879	187.3± 154
391	(Glcα1-6)4β-sp4	248.25± 352.5388	191.75± 327.6465	26.75± 95.46509	-17.3± 233
492	(Glcα1-6)5β-sp4	756.25± 344.6374	296± 150.6143	-154.5± 176.0199	80.3± 307
502	(Glcα1-6)6β-sp4	697.75± 203.5197	283± 213.7896	-84± 293.4519	323.0± 224
18I	GlcA	232.25± 274.8071	-54.75± 302.4548	174.5± 456.2756	48.25± 199
18J	6-O-(H2PO4)-Glc	-68± 337.0094	352.25± 403.1636	-84± 293.4519	145± 118
19O	Glcα1-4Glcα1-4	166.25± 198.1773	234.25± 364.5265	-19.25± 235.5085	68.25± 161
19P	Glcα1-4Glcα1-4Glcα1-4	198.5± 191.1308	381± 434.1851	26.75± 95.46509	348.25± 237
Low molecular weight Carageenan and Glycoaminoglycans (GAGS)
12A	Neocarratetraose-41, 3-di-O-sulphate (Na+)	223.5± 197.7583	126± 80.8579	69.75± 57.68521	20.3± 120
12B	Neocarratetraose-41-O-sulphate (Na+)	56.5± 77.46182	118.5± 230.4814	80.75± 102.308	164.8± 368
12C	Neocarrahexaose-24,41, 3, 5-tetra-O-sulphate (Na+)	119.5± 195.0889	149.5± 280.3076	-56.5± 168.7967	-42.3± 83
12D	Neocarrahexaose-41, 3, 5-tri-O-sulphate (Na+)	-71.25± 145.9529	259.5± 148.0844	27.75± 195.4523	227.8± 285
12E	Neocarraoctaose-41, 3, 5, 7-tetra-O-sulphate (Na+)	45± 227.9108	-63.75± 184.2143	111± 187.3144	100.8± 126
12F	Neocarradecaose-41, 3, 5, 7, 9-penta-O-sulphate (Na+)	119± 109.1696	82.5± 50.54701	157.75± 260.5077	152.0± 388
12G	ΔUA-2S-GlcNS-6S	186.75± 177.0092	98± 121.7949	19.25± 223.2777	-97.3± 92
12H	ΔUA-GlucNS-6S	-29± 89.95184	181.75± 66.87987	-104.25± 306.9738	176.0± 187
12I	ΔUA-2S-GlucNS	206.75± 168.1376	191.5± 85.10973	145± 241.1307	75.3± 42
12J	ΔUA-2S-GlcNAc-6S	-23.5± 158.4098	260± 172.1763	69.5± 246.7286	-91.5± 176
12K	ΔUA-GlcNAc-6S	42.5± 268.9008	135± 260.4739	14.75± 111.3534	-26.0± 62
12L	ΔUA-2S-GlcNAc	40.5± 200.683	-9± 103.6179	-66± 82.24759	643.0± 1198
12M	ΔUA-GlcNAc	80.5± 251.4392	-1.5± 116.5175	155.25± 84.18383	62.8± 155
12N	ΔUA-GalNAc-4S (Delta Di-4S)	108± 286.7647	319.5± 257.0259	80.5± 158.4351	168.5± 93
12O	ΔUA-GalNAc-6S (Delta Di-6S)	121.5± 196.7647	158.25± 206.7388	-5.25± 44.9101	97.5± 133
12P	ΔUA-GalNAc-4S,6S (Delta Di-disE)	-120.75± 154.4871	-15.25± 41.4196	-6.25± 205.1851	50.5± 97
13A	ΔUA-2S-GalNAc-4S (Delta Di-disB)	279.75± 162.5267	197.5± 124.141	155± 163.0501	605.0± 310
13B	ΔUA-2S-GalNAc-6S (Delta Di-disD)	117.25± 188.6679	69.5± 104.9714	3± 109.2673	-46.3± 165
13C	ΔUA-2S-GalNAc-4S-6S (Delta Di-tisS)	-275± 244.4109	177± 200.2249	-162.5± 96.07809	118.0± 261
13D	ΔUA-2S-GalNAc-6S (Delta Di-UA2S)	62.5± 246.063	58.5± 219.3787	46± 149.7976	59.8± 301
13E	ΔUA-GlcNAc (Delta Di-HA)	128.25± 166.2014	261± 206.551	25.5± 121.6073	219.3± 503
14M	ΔUA→2S-GlcN-6S	-6.75± 268.1882	221.75± 95.30434	66.25± 145.2202	1475.8± 1734
14N	ΔUA→GlcN-6S	89.6± 168.8578	325± 178.4283	74.75± 109.4208	607.5± 622
14O	ΔUA→2S-GlcN	756.3± 987.3488	345.25± 283.6622	-149.25± 250.2883	132.5± 142
14P	ΔUA→GlcN	428.5± 397.4014	61± 127.3185	84.25± 154.9825	158.3± 134
High molecular weight Carageenan and Glycoaminoglycans (GAGS)
625	(GlcAβ1-4GlcNAcβ1-3)8-NH2-ol	0.75± 211.5552	261± 206.551	-94.25± 42.23249	183.8± 91
13F	(GlcAβ1-3GlcNAcβ1-4)n (n=4)	-14.25± 276.9998	68± 104.4956	-75.5± 120.1402	150.3± 182
13G	(GlcAβ1-3GlcNAcβ1-4)n (n=8)	107.75± 293.8609	307.5± 261.7486	56.75± 56.12709	109.3± 79
13H	(GlcAβ1-3GlcNAcβ1-4)n (n=10)	354.5± 209.8086	80.5± 111.255	128± 117.7823	-28.5± 259
13I	(GlcAβ1-3GlcNAcβ1-4)n (n=12)	398.25± 102.9154	199.75± 194.6559	186± 257.3221	651.5± 613
13J	(GlcA/IdoAα/β1-4GlcNAcα1-4)n (n=200)	206.25± 389.7002	116± 120.5681	49.25± 162.9875	626.3± 383
13K	(GlcA/IdoAβ1-3(±4/6S)GalNAcβ1-4)n (n<250)	-9.75± 118.1986	130± 101.6104	10± 41.23914	323.5± 106
13L	((±2S)GlcA/IdoAα/b1-3(±4S)GalNAcβ1-4)n (n<250)	69.25± 231.1556	82.75± 137.2889	12.5± 171.7702	581.8± 522
13M	(GlcA/IdoAβ1-3(±6S)GalNAcβ1-4)n (n<250)	-54.25± 98.37471	62.5± 150.3119	-43.75± 58.90883	305.0± 85
13N	HA - 4 10mM	298± 634.1482	136.75± 126.7685	-6.5± 126.8923	384.8± 133
130	HA - 6 10mM	-36.5± 138.8368	70.25± 49.94914	39± 38	589.8± 868
13P	HA - 8 9.7mM	118± 132.8483	261.25± 141.0612	50.75± 184.2849	472.3± 1016
14A	HA 10 7.83mM	17.25± 43.70641	199.75± 218.9541	7.75± 111.2995	228.0± 175
14B	HA-12 6.5mM	34.5± 281.6884	73.5± 121.8592	123.25± 217.6869	277.3± 67
14C	HA-14 5.6mM	74± 190.2963	309± 29.28026	-156.75± 243.2165	132.0± 265
14D	HA-16 4.9mM	390.25± 241.8365	186.5± 184.2544	-0.25± 322.5775	127.3± 847
14E	HA 30000 da 2.5mg/ml	-56.5± 105.2188	212.5± 136.3733	31.5± 151.4232	644.5± 1113
14F	HA 107000 da 2.5mg/ml	69.25± 273.1109	125.75± 16.00781	4.25± 118.224	788.3± 577
14G	HA 190000 da 2.5 mg/ml	287.5± 259.3511	14.75± 179.6003	21.75± 75.38512	126.5± 146
14H	HA 220000 da 2.5 mg/ml	-38.25± 282.1883	-34± 151.0872	490± 473.0152	178.5±103
14I	HA 1600000 da 2.5 mg/ml	985± 884.4158	187.75± 164.21	422.5± 698.3325	1270±147
14J	Heparin sulfate 5 mg/ml	189.5± 123.1165	-35.75± 219.8581	530± 851.1029	580.25± 374
14K	β1-3Glucan	166.5± 207.0789	90.5± 141.4131	79.75± 308.8844	536± 249
Complex N-glycans
627	(Sia2-6A-GN-M)2-3,6-M-GN-GNβ-sp4	364.75± 417.8073	3.5± 291.9344	-45± 281.7434	134.25± 295
19A	Galβ1-4GlcNAcβ1-2Manα1-3(Galβ1-4GlcNAcβ1-2Manα1-6Man)β1-4GlcNAcβ1-4(Fucα1-6)GlcNAc	57± 234.8404	333± 178.9283	-55.75± 282.8043	323.75± 110
19B	Galβ1-4GlcNAcβ1-2(Galβ1-4GlcNAcβ1-4)Manα1-3(Galβ1-4GlcNAcβ1-2(Galβ1-4GlcNAcβ1-6)Manα1-6Man)β1-4GlcNAcβ1-4GlcNAc	363.5± 251.0173	225.75± 532.2708	18.5± 246.5664	509.5± 465
19C	Neu5Acα2-6Galβ1-4GlcNAcβ1-2Manα1-3(Galβ1-4GlcNAcβ1-2Manα1-6)Manβ1-4GlcNAcβ1-4GlcNAc	872.25± 713.9544	11.5± 293.0319	-21.5± 134.6861	65± 243
19D	Neu5Acα2-6Galβ1-4GlcNAcβ1-2Manα1-3(Neu5Acα2-6Galβ1-4GlcNAcβ1-2Manα1-6)Manβ1-4GlcNAcβ1-4GlcNAc	514.75± 294.1194	141.75± 357.0223	-113.25± 153.4631	536.25± 334
19E	Galβ1-4GlcNAcβ1-2Manα1-3(Galβ1-4GlcNAcβ1-2Manα1-6)Manβ1-4GlcNAcβ1-4GlcNAc	248.25± 352.5388	171.5± 306.987	0.5± 126.11	280± 106
19F	Neu5Acα2-6Galβ1-4GlcNAcβ1-2Manα1-3(Neu5Acα2-6Galβ1-4GlcNAcβ1-2Manα1-6)Manβ1-4GlcNAcβ1-4(Fucα1-6)GlcNAc	756.25± 844.6374	-17.25± 62.54265	185.2±317.335	181.75± 135
19G	Neu5Acα2-6Galβ1-4GlcNAcβ1-2(Neu5Acα2-6Galβ1-4GlcNAcβ1-4)Manα1-3(Neu5Acα2-6Galβ1-4GlcNAcβ1-2Manα1-6)Manβ1-4GlcNAcβ1-4GlcNAc	697.75± 703.5197	-86± 184.371	426.4±1207	25.5± 50.5
19H	GlcNAcβ1-2(GlcNAcβ1-4)Manα1-3(GlcNAcβ1-2Manα1-6)GlcNAcβ1-4Manβ1-4GlcNAcβ1-4GlcNAc	742.1±964.785	-94.5± 384.4828	651.2±823.441	99.5± 98.5
Values are global background subtracted.
Red indicates binding. Binding is determined by positive interaction in three replicate array experiments.
Positive interactions are determined by a background subtracted fluorescence value significantly above background subtracted fluorescence of negative control spots
(average background fluorescence from 20 spots + 3 standard deviations).
