# Supplementary material for: Lectin activity of the pneumococcal pilin proteins
Source: Sci Rep. 2017 Dec 19;7:17784. doi: 10.1038/s41598-017-17850-9 (PMC5736695; doi:10.1038/s41598-017-17850-9)
Supplement: Supplementary file 2 — Supplementary Dataset S2 [file 41598_2017_17850_MOESM2_ESM.xlsx]

## Sheet: Sheet1
Lectin	Binds to	A549	Detroit
AAA	Fucα1-2a	2818.4±866	907.2± 278
ABA	Galβ1-3GalNAca	179.8±42.4	10212.6± 2521
ACA	Galβ1-3GalNAca	478.7±76.2	7135.2± 1176
AMA	Manαa	6325.4±511	922.1± 538
APP	GalNAcα, GalNAcβa	216.1±112	500.2± 247
ASA	Manα1-3a	3143.74±840	750.9± 517
BC2LA	Manαb	4070.0±571	5342.2± 771
BDA	GalNAcα, GalNAcβa	265.8±68.8	707.7± 515
BPA	GalNAca	475.8±184	5353.6± 1379
BS-I	Galα, GalNAcαa	185.3±106	12348.8± 2985
CA	Galβ1-4GlcNAc, GalNAcβ1-4GlcNAca	333.5±113	921.8± 454
CAA	GlcNAcβ1-2Manα1-3(GlcNAcβ1-2Manα1-6)Manβ1-4GlcNAcβ1-4GlcNAcβa	4153.9±1214	830.4± 525
CALSEPA	Man, Glc, Glcα1-4Glca	357.5±283.3	693.0± 1086
CCA	Neu5Aca	68.2±75.5	2603.4± 734
CFA	GalNAcc	233.9±64.7	1193.3± 440
ConA	Man (Terminal, Branched), GlcNAc (Terminal)a	125.8±33.9	25934.1± 1051
CPA	Manα Mana	316.3±170	1754.3± 788
CSA	GalNAcα (Terminal)a	375.7±116	749.9± 320
DBA	GalNAcα1-3GalNAc, GalNAcα1-3Gala	477.2±229	460.0± 426
ECA	Galβ1-4GlcNAc (Terminal)a	2604.8± 394	365.8± 436
EEA	GalNAcβa	347.5± 221	258.9± 209
GHA	Galα, GalNAcαa	7543.6± 1594	2602.5± 528
GNA	Manα (Terminal)a	340.6± 151	6729.1± 2625
GS-I-A4	GlcNAcα, GlcNAcβa	4522.6± 1283	958.2± 363
GS-I-B4	GalNAcαa	969.6± 470	3532.2± 1655
GS-II	Galα (Terminal)a	255.1± 111	1547.2± 812
HAA	GlcNAcα, GalNAcαa	932.2± 489	641.6± 173
HHA	Manα (Terminal)a	4000.1± 1065	1906.8± 953
HMA	GalNAcα, Fucα, Neu5Aca	200.6± 46.1	1807.2± 790
HPA	GalNAcα (Terminal)a	6165.2± 1865	9373.0± 3542
IAA	GalNAca	455.8± 149	9073.4± 2504
IRA	GalNAcα, GalNAcβa	365.3± 106	4618.4± 1637
JACLIN	Galα, Galβ, GalNAcα (O-linkage)a	1653.3± 718	520.2± 155
LAA	GlcNAcβ, GlcNAcβ1-4GlcNAca	226.4± 52.7	690.0± 232
LAL	Fuca	437.4± 125	959.4± 401
LBA	GalNAcα, GalNAcα1-3(Fucα1-2)Gala	342.4± 147	3265.3± 825
LcH	complex (Man/GlcNAc core with Fuca1-6)a	741.6± 398	3431.4± 1390
LcHB	α-Man> Glc, GlcNAca	419.1± 142	1201.3± 417
LEA	GlcNAc-β(1,4)GlcNAca	571.5± 362	875.6± 427
LFA	Neu5Aca	323.6± 122	4478.7± 1399
LOTUS	Fuca	16758.1± 4966	1201.7± 640
LPA	Neu5Aca	122.5± 85.2	9089.9± 2823
MAA	Neu5Acα2-3Gala	304.4± 155	4281.9± 946
MIA	Unknowna	90.9± 35.4	213.8± 100
MNA-G	Galα, Galβa	384±96.1	1170.8± 513
MNA-M	Manαa	378±103	1097.9± 731
MOA	Galα1-3a	276.6±176	3006.5± 682
MPA	Galα, GalNAcαa	855.8±166	7455.0± 2891
NPA	Manα Manβa	878.9±526	1232.6± 633
PAA	Unknowna	1015±578	9908.4± 590
PA-IIL	Lewis A > Fuc> Manb	909.8±405	5595.6± 1371
PA-IL	Galα, Galβb	4437.7± 1194	9868.5± 2183
PEA	Manα, Glcα, GlcNAcαa	3582.2± 937	776.1± 595
PHA-E	Galβ1-4GlcNAcβ1-2(Galβ1-4GlcNAcβ1-6)Mana	8199.8± 2258	8118.0± 2364
PHA-L	Galβ1-4GlcNAcβ1-2Mana	4389.3± 1366	1164.6± 677
PHA-M	Unknowna	816.9± 82.9	1226.7± 626
PHA-P	Unknowna	2404.5± 610	1473.5± 849
PMA	Manα1-3a	566.4±270	504.9± 445
PNA	Galβ (Terminal)a	99.2±340.2	4860.2± 1341
PSL	Neu5Acα2-6Galβ1-4GlcNAc, Neu5Acα2-6Galβ1-4Glca	138.9±79.7	852.6± 382
PTA-GAL	Gala	537.3±154	2157.9± 1128
PTA-GalNAc	GalNAca	937.4±247	1155.5± 889
PWM	GlcNAcβ1-4GlcNAca	178±77.1	128.4± 271
RPA	complexa	2783.85± 506	989.5± 718
RSL	αFuc1-2Gal>αFuc1-6GlcNAC >αFuc1-4GlcNACb	2996.4± 197	2144.6± 1769
RTA	Glca	931.5±200	315.0± 371
SBA	GalNAcα (Terminal), Neu5Acα2-6GalNAc (Tn antigen)a	4318.6± 1142	1082.1± 782
SHA	GalNAca	505.6±100	1727.7± 799
SJL	GalNAc(α1-6)Gala	174.0±79.7	2042.0± 1048
SNA-I	Neu5Acα2-6Gal, Neu5Acα2-6GalNAca	10783±3186	2260.7± 102
SNA-II	Galβ (Terminal), GalNAcβ (Terminal) a	3627.2± 949	1011.1± 2217
SSA	GalNAc, Terminal, O-linka	313.6± 268	475.8± 620
STA	GalNAc, [GlcNAc-β(1,4)]2a	3415.4± 407	7663.1± 1630
Succ ConA	Manα, Glcαa	2959.2± 558	287.7± 360
Succ WGA	[GlcNAc-β(1,4)]2a	1.29997	2792.9± 823
TKA	Galβ, Galβ1-4Glc (Lactose) a	246.5± 76.0	1542.0± 1061
TL	α-GalNAc,β-GalNAc, GalNAc, Gal, Fucosea	3573.9± 956	632.6± 309
UDA	GalNAcβa	628.3± 227	612.0± 790
UEA-I	Fucαa	254.9±593	787.2± 443
UEA-II	GlcNAcβ, Fucα1-2Galβ1-4GlcNAca	373.5±795	519.0± 412
VAA	Galβa	688.0±475	924.9± 791
VFA	Manαa	1418.6± 607	18483.9± 1765
VGA	Galβ1-3GalNAca	531.3±254	1854.5± 1480
VRA	Galα a	1008.9±530	3998.7± 1208
VVA	GalNAcα, GalNAcα1-3Gala	465.7±192	4659.5± 1664
VVA MAN	Mana	232.9±112	560.2± 398
WFA	GalNAcα, GalNAcβa	3517.4±886	3070.5± 1139
WGA	GlcNAcβa	15985.4±5205	482.1± 282
Red indicates binding significantly above background (P<0.01), white indicates no binding above background to the lectin on the array.
Arrays were repeated at least twice with four spots per lectin per array.
abc Binding specificities are as per suppliers data sheets.
aObtained from EY Laboratories.
bObtained from Elicityl.
cObtained from Sigma-Aldrich.
